# Supplementary material for: The Role of Palmitoleic Acid in Regulating Hepatic Gluconeogenesis through SIRT3 in Obese Mice
Source: Nutrients. 2022 Apr 1;14(7):1482. doi: 10.3390/nu14071482 (PMC9003329; doi:10.3390/nu14071482)
Supplement: Supplementary file 1 [file nutrients-14-01482-s001.zip]

Archive with 1 entries (1 files):
- nutrients-1628976-supplementary.pdf
